# Supplementary material for: Genetic analysis of congenital and adult-onset lactose intolerance points to anti-inflammatory effects of dairy products
Source: BMJ Nutr Prev Health. 2025 Jul 3;8(2):e001036. doi: 10.1136/bmjnph-2024-001036 (PMC12772560; doi:10.1136/bmjnph-2024-001036)
Supplement: online supplemental file 1 [file bmjnph-8-2-s001.xlsx]

## Sheet: Sheet1
Supplementary Table 1: Test statistics and sensitivity measures for MR assessing the effect of genetic liability to adult-onset lactose intolerance on risk of osteoporosis.
Test	Effect of lactose intolerance on risk of Osteoporosis
P value to select SNPs	5e-05	5e-08	5e-07	5e-06	0.0005
IVW P value	0.00094	-	-	0.07	0.01
IVW beta	0.00026	-	-	0.00027	9.9e-05
Weighted median P value	0.05	-	-	0.05	0.39
Weighted median beta	0.00024	-	-	0.0004	5.8e-05
Egger P value	0.1	-	-	0.13	0.25
Egger beta	0.00022	-	-	0.00039	7.3e-05
Weighted mode P value	0.07	-	-	0.11	0.84
Weighted mode beta	0.00035	-	-	0.00037	2.1e-05
Mean F test	21.3	-	-	41.4	15.6
IVW Cochran's Q test P value	0.99	-	-	0.66	0.99
Radial MR outlier SNPs	3	-	-	0	16
I2	0.95	-	-	0.97	0.93
Total LOO with MRE IVW >0.05	0	-	-	11	323
Total number of SNPs	75	<5	<5	11	323
